# Supplementary material for: Unbiased RNA Shotgun Metagenomics in Social and Solitary Wild Bees Detects Associations with Eukaryote Parasites and New Viruses
Source: PLoS One. 2016 Dec 22;11(12):e0168456. doi: 10.1371/journal.pone.0168456 (PMC5179009; doi:10.1371/journal.pone.0168456)
Supplement: S5 File — (XLSX) [file pone.0168456.s005.xlsx]

## Sheet: Blad1
Primer	Sequence (5'-3')	_Name	Length	GC	Tm °C (p3+)	Ta °C	Species	Gene	Designation	Position 5'	Type	Ref	Remark
KS27	CTGTCTTCCCTGTGGCTTGT	WCVf1	20	55	60.3	55	Phasmavirus	rdrp	merged_c465c+344sel.ex	2235		this study
KS28	GGGGTAGTAAAATGCTTGGGGA	WCVR1	22	50	63.3	55	Phasmavirus	rdrp	merged_c465c+344sel.ex	3056		this study
KS29	CTCATATGCACCCTGCTCCAA	WCVf2	21	52.4	63.4	55	Phasmavirus	rdrp	merged_c465c+344sel.ex	2515		this study
KS30	GGTGGCCTCAAGGAATGTTGA	WCVR2	21	52.4	64.5	55	Phasmavirus	rdrp	merged_c465c+344sel.ex	3296		this study
KS64	CAGCAAGCTGGGACTAAATACTACT	WCVf0	25	0.44	59.5	55	phasmavirus ocor	rdrp	merged_c465c+344sel.ex	3	(-)	This study	3294 bp met KS30
KS65	AGCACGCTGGGACAAATC	WCVr0	18	0.556	59.8	55	phasmavirus ocor	rdrp	merged_c465c+344sel.ex	6460	(+)	This study	3946 bp met KS29
KS66	TATTTTTAAATGCAATATTCGAACG	chugpf1	25	0.24	58.7	55	chuvirus ocor	putative glycoprotein	merged_chu	10777	(-)	This study	chua3180
KS67	TTTTCAAAATGAGATTACTAACAACG	chugpr1	26	0.2692	58.1	55	chuvirus ocor	putative glycoprotein	merged_chu	13956	(+)	This study
KS68	ATGCGCATAAAATCCTCCAC	chunpf1	20	0.45	59.9	55	chuvirus ocor	putative nucleoprotein + rdrp	merged_chu	7030	(-)	This study	chua3171
KS69	AGTTGTTTTCTTACGTTTGCAGT	chunpr1	23	0.348	57.3	55	chuvirus ocor	putative nucleoprotein + rdrp	merged_chu	10200	(+)	This study
KS70	TCCACGTCATCCACATCATT	churpf1	20	0.45	59.8	55	chuvirus ocor	putative rdrp	merged_chu	3475	(-)	This study	chua3615
KS71	GAGTCAATTGCCGGTTGAA	churpr1	19	0.474	59.6	55	chuvirus ocor	putative rdrp	merged_chu	7089	(+)	This study
KS72	CCAACTACACATATCATTTAACCAA	churpf2	25	0.32	57.2	55	chuvirus ocor	putative rdrp	merged_chu	52	(-)	This study	chua3548
KS73	CAATCTCAACTCATACTACCTTCTGA	churpr2	26	0.385	58.1	55	chuvirus ocor	putative rdrp	merged_chu	3599	(+)	This study
KS74	CGTGAGAAATTTGCCATAACA	chuNGpf	21	0.381	58.7	55	chuvirus ocor	bridge np-gp?	merged_chu	10016	(-)	This study	chua881
KS75	GTGAGGCAGAAGCAATCACA	chuNGpr	20	0.5	60	55	chuvirus ocor	bridge np-gp?	merged_chu	10896	(+)	This study
KS80	AACACTTAACAATCCTGCATCTC	phagpf1	23	0.391	57.4	55	phasmavirus of O. cornuta	glycoprotein	ks02_dn15176_(-)	1	(-)	This study
KS81	CACGCACGAGCAAAAATAATAG	phagpr1	22	0.409	59.8	55	phasmavirus of O. cornuta	glycoprotein	ks02_dn15176_(-)	2101	(+)	This study	2101 bp
KS82	TGCTTATCATCAATTAACTTACAGACT	phanpf1	27	0.296	57	55	phasmavirus of O. cornuta	nucleoprotein	ks02_dn17500_(-)	12	(-)	This study
KS83	AGCACGCAGCGACATAGAT	phanpr1	19	0.526	59.6	55	phasmavirus of O. cornuta	nucleoprotein	ks02_dn17500_(-)	1917	(+)	This study	1906 bp
KS84	ACCTGAGACATTAAGTGGAGTAGAGA	pha710r	26	42.3	59	55	phasmavirus of O. cornuta	putative rdrp	merged_c465c+344sel.ex	712	(+)	This study	KS64: 710
KS85	TCCTCCGATTGCTTCTATTACTG	pha748f	23	43.5	59.8	55	phasmavirus of O. cornuta	putative rdrp	merged_c465c+344sel.ex	664	(-)	This study	-49
KS86	AGCACAAAAAGTGAAGGATGG	pha748r	21	42.9	59.2	55	phasmavirus of O. cornuta	putative rdrp	merged_c465c+344sel.ex	1411	(+)	This study	748
KS87	TTGAAATCACCTTTATAAGTACCATCC	pha701f	27	33.3	59.9	55	phasmavirus of O. cornuta	putative rdrp	merged_c465c+344sel.ex	1370	(-)	This study	-42
KS88	TCATTAAAGAACTTTGACAAACGTAAA	pha701r	27	25.9	59.6	55	phasmavirus of O. cornuta	putative rdrp	merged_c465c+344sel.ex	2070	(+)	This study	701
KS89	CTGGCATTCTGTTTATACATTTACG	pha740f	25	36	59.1	55	phasmavirus of O. cornuta	putative rdrp	merged_c465c+344sel.ex	2025	(-)	This study	-46
KS90	TCCAAAATGTTCTGCTTTTGAA	pha740r	22	31.8	59.7	55	phasmavirus of O. cornuta	putative rdrp	merged_c465c+344sel.ex	2764	(+)	This study	740
KS92	TCCCTTAGTGATAATGTTGGTTCC	pha728f	24	41.7	60.5	55	phasmavirus of O. cornuta	putative rdrp	merged_c465c+344sel.ex	3184	(-)	This study	-114
KS93	CAAAAGAGAAGGAATTTAGGAAAAA	pha728r	25	28	58.5	55	phasmavirus of O. cornuta	putative rdrp	merged_c465c+344sel.ex	3911	(+)	This study	728
KS94	GCCATGTAATAATCTAGGCAAGC	pha775f	23	43.5	59.2	55	phasmavirus of O. cornuta	putative rdrp	merged_c465c+344sel.ex	3833	(-)	This study	-79
KS95	GCCCAGTTTTACATAACATAATGA	pha775r	24	33.3	57.3	55	phasmavirus of O. cornuta	putative rdrp	merged_c465c+344sel.ex	4607	(+)	This study	775
KS96	TGCAAATGGCATAAAAGAAACA	pha848f	22	31.8	60.5	55	phasmavirus of O. cornuta	putative rdrp	merged_c465c+344sel.ex	4483	(-)	This study	-125
KS97	AGCAGATATGGAGACTAAGTTTAATGA	pha848r	27	33.3	58.2	55	phasmavirus of O. cornuta	putative rdrp	merged_c465c+344sel.ex	5330	(+)	This study	848
KS98	TTGCCACTTTTCCATAAACTTTC	pha765f	23	34.8	59.5	55	phasmavirus of O. cornuta	putative rdrp	merged_c465c+344sel.ex	5244	(-)	This study	-87
KS99	GGTGATATAAGCGTTTCCAGTTC	pha765f	23	43.5	59.1	55	phasmavirus of O. cornuta	putative rdrp	merged_c465c+344sel.ex	6008	(+)	This study	765
KS100	TTTTTGCATCTGACATTAGCTTG	pha711f	23	34.8	59.4	55	phasmavirus of O. cornuta	putative rdrp	merged_c465c+344sel.ex	5750	(-)	This study	-259, +KS65: 711 bp
KS101	CCAGGTAGATTGGGAGATTATCA	pha761r	23	0.435	59.3	55	phasmavirus of O. cornuta	putative glycoprotein	ks02_dn15176_(-)	761	(+)	This study	+KS80: 761 bp
KS102	TCTCCCAATCTACCTGGTGTG	pha747f	21	0.524	60	55	phasmavirus of O. cornuta	putative glycoprotein	ks02_dn15176_(-)	745	(-)	This study	-17
KS103	CCCATCTTTAACCGAAATAGCA	pha747r	22	0.409	60.3	55	phasmavirus of O. cornuta	putative glycoprotein	ks02_dn15176_(-)	1491	(+)	This study	747
KS104	CATGCATATGATCTGTCAGCAG	pha673f	22	0.455	59.3	55	phasmavirus of O. cornuta	putative glycoprotein	ks02_dn15176_(-)	1429	(-)	This study	-63, +KS81: 673 bp
KS105	GGTGGTGTCCCATCAGATTT	pha745r	20	0.5	59.6	55	phasmavirus of O. cornuta	putative nucleoprotein	ks02_dn17500_(-)	756	(+)	This study	+KS82: 745 bp
KS106	TCTTCAGCTTAAGGGCAGCA	pha725f	20	0.5	61.2	55	phasmavirus of O. cornuta	putative nucleoprotein	ks02_dn17500_(-)	669	(-)	This study	-88
KS107	AAGGAAGATTTTCAAGACTCACTG	pha725r	24	0.375	58.2	55	phasmavirus of O. cornuta	putative nucleoprotein	ks02_dn17500_(-)	1393	(+)	This study	725
KS108	CCTCTTGCAATTCAGCCATA	pha577f	20	0.45	58.9	55	phasmavirus of O. cornuta	putative nucleoprotein	ks02_dn17500_(-)	1341	(-)	This study	-53, +KS83: 577bp
KS109	GCTGGAATGCAAGTTGTTCA	chu740r	20	0.45	59.8	55	chuvirus of O. cornuta	putative RdRP	merged_chu.fasta	791	(+)	This study
KS110	TGCTTTCCAACCGTATGCTA	chu701f	20	0.45	59.3	55	chuvirus of O. cornuta	putative RdRP	merged_chu.fasta	741	(-)	This study
KS111	GTGGTTGTTTGGCTCTCGTT	chu701r	20	0.5	60.2	55	chuvirus of O. cornuta	putative RdRP	merged_chu.fasta	1441	(+)	This study
KS112	TACTTTTCGCGCAGATTCAA	chu761f	20	0.4	59.6	55	chuvirus of O. cornuta	putative RdRP	merged_chu.fasta	1368	(-)	This study
KS113	TGGCTATGACATACGATAATGC	chu761r	22	0.409	57.7	55	chuvirus of O. cornuta	putative RdRP	merged_chu.fasta	2128	(+)	This study
KS114	TCTTGTGCAGTCTCATATGATTTTT	chu745f	25	0.32	59.2	55	chuvirus of O. cornuta	putative RdRP	merged_chu.fasta	2068	(-)	This study
KS115	GCAGAGAGATAGCTTTACGACCA	chu745r	23	0.478	60.1	55	chuvirus of O. cornuta	putative RdRP	merged_chu.fasta	2812	(+)	This study
KS116	TGGGTGAATATCTTTGGTCGT	chu824f	21	0.429	59.3	55	chuvirus of O. cornuta	putative RdRP	merged_chu.fasta	2776	(-)	This study	+KS73
KS117	GGGGTTTTAAGATACACGGGATA	chu733r	23	0.435	60.3	55	chuvirus of O. cornuta	putative RdRP	merged_chu.fasta	4207	(+)	This study	+KS70
KS118	AACGTCTCGAGTTGTGAAGTACA	chu774f	23	0.435	59	55	chuvirus of O. cornuta	putative RdRP	merged_chu.fasta	4134	(-)	This study
KS119	CTCACCCTCTGGCCTCAGT	chu774r	19	0.632	60.4	55	chuvirus of O. cornuta	putative RdRP	merged_chu.fasta	4907	(+)	This study
KS120	GTGGTAAACTACCCGGACCTC	chu760f	21	0.571	59.7	55	chuvirus of O. cornuta	putative RdRP	merged_chu.fasta	4862	(-)	This study
KS121	CAGGTGAGCTTTGACTTTAGCA	chu760r	22	0.455	59.7	55	chuvirus of O. cornuta	putative RdRP	merged_chu.fasta	5621	(+)	This study
KS122	ATTTTCGTCCGAACCATTTG	chu720f	20	0.4	59.8	55	chuvirus of O. cornuta	putative RdRP	merged_chu.fasta	5522	(-)	This study
KS123	TGGAGCTAGAAAAAGCGATTG	chu720r	21	0.429	59.6	55	chuvirus of O. cornuta	putative RdRP	merged_chu.fasta	6241	(+)	This study
KS124	TGATCTCAATCGGATACCTTCA	chu500f	22	0.409	59.5	55	chuvirus of O. cornuta	putative RdRP	merged_chu.fasta	6147	(-)	This study
KS125	ATTATGAAAATCGTGCGTTTATG	chu500r	23	0.304	58.2	55	chuvirus of O. cornuta	putative RdRP	merged_chu.fasta	6646	(+)	This study
KS126	CCAACCCTTGACTTGATCTTC	chu535f	21	0.476	58.6	55	chuvirus of O. cornuta	putative RdRP	merged_chu.fasta	6555	(-)	This study	+KS71
KS127	ACCTCGCATTTGCATGGTAT	chu787r	20	0.45	60.4	55	chuvirus of O. cornuta	putative RdRP	merged_chu.fasta	7816	(+)	This study	+KS68
KS128	CAGGGTAACCTCTAATCATAACATTG	chu778f	26	0.385	59.3	55	chuvirus of O. cornuta	putative RdRP	merged_chu.fasta	7709	(-)	This study
KS129	CACATCAATCTCAGCGATCAA	chu778r	21	0.429	59.8	55	chuvirus of O. cornuta	putative RdRP	merged_chu.fasta	8486	(+)	This study
KS130	GGGAAGGCATATCCAGTGTG	chu767f	20	0.55	60.3	55	chuvirus of O. cornuta	putative RdRP	merged_chu.fasta	8373	(-)	This study
KS131	GTGCTGGTCAATGCTTCAGA	chu767r	20	0.5	60	55	chuvirus of O. cornuta	putative RdRP	merged_chu.fasta	9139	(+)	This study
KS132	TCTGCGATGGTGATTAAACAAG	chu632f	22	0.409	60.1	55	chuvirus of O. cornuta	putative RdRP	merged_chu.fasta	9041	(-)	This study
KS133	AAGGAAGCTCCTCGACATCA	chu632r	20	0.5	60	55	chuvirus of O. cornuta	putative RdRP	merged_chu.fasta	9672	(+)	This study
KS134	TGATACAGGTTGTCTAGTGTCCA	chu603f	23	0.435	57.3	55	chuvirus of O. cornuta	putative RdRP	merged_chu.fasta	9598	(-)	This study	+KS69
KS135	ATTTTCTCATCAGCATCTTAAACA	chu665r	24	0.292	57.2	55	chuvirus of O. cornuta	putative RdRP	merged_chu.fasta	10680	(+)	This study	+KS74
KS136	TGAGGAAAATGATAATATGCCAAT	chu704f	24	0.292	58.8	55	chuvirus of O. cornuta	putative RdRP	merged_chu.fasta	10586	(-)	This study
KS137	CCGATTAGGTTGGACACCTG	chu704r	20	0.5	60.7	55	chuvirus of O. cornuta	putative RdRP	merged_chu.fasta	11289	(+)	This study
KS138	AGCCTGTTTTCACCGCTATG	chu705f	20	0.5	60.3	55	chuvirus of O. cornuta	putative RdRP	merged_chu.fasta	11226	(-)	This study
KS139	TGCTCAAATTGGATCTTCTGA	chu705r	21	0.381	58.4	55	chuvirus of O. cornuta	putative RdRP	merged_chu.fasta	11930	(+)	This study
KS140	GCACTTCCTTGGTAATATTGACTACT	chu785f	26	0.385	58.4	55	chuvirus of O. cornuta	putative RdRP	merged_chu.fasta	11830	(-)	This study
KS141	CATACCCCCTCGTTTTCTCA	chu785r	20	0.5	59.9	55	chuvirus of O. cornuta	putative RdRP	merged_chu.fasta	12614	(+)	This study
KS142	TTGGCTGATATTGTTTTCCAA	chu765f	21	0.333	58.1	55	chuvirus of O. cornuta	putative RdRP	merged_chu.fasta	12552	(-)	This study
KS143	GTCACACCACTTCACCAACC	chu765r	20	0.55	58.8	55	chuvirus of O. cornuta	putative RdRP	merged_chu.fasta	13316	(+)	This study
KS144	TGATATTTTCAGCAAAGATACGTC	chu750f	24	0.333	57.6	55	chuvirus of O. cornuta	putative RdRP	merged_chu.fasta	13207	(-)	This study	+KS69
